# Supplementary material for: Enhancement of E. coli acyl-CoA synthetase FadD activity on medium chain fatty acids
Source: PeerJ. 2015 Jun 30;3:e1040. doi: 10.7717/peerj.1040 (PMC4493641; doi:10.7717/peerj.1040)
Supplement: Figure S4 — Raw doublings v times data for wt FadD and the indicated mutants on the indicated fatty acid carbon sources. This is the raw data for the growth rates shown in Fig. 2. [file peerj-03-1040-s004.xlsx]

## Sheet: Hexanoate and decanoate
	Hours of Growth
Doublings	1	3.5	7	10.75	14.8	16.5	18.8	21.1	24.7	27.5	30.5	34.1	44.38	47.5
WT Hexanoate Trial 1	0	0.409155	0.71083	1.00133	1.23506	1.32966	1.45376	1.60248	1.83676	1.92964	2.1543	2.3513	2.75212	2.9049
Trial 2	0	0.424293	0.59262	0.96122	1.1619	1.21661	1.3411	1.49009	1.64394	1.7513	1.92292	2.12829	2.61313	2.698
Trial 3	0	0.199046	0.423406	0.734461	1.21086	0.994688	1.19447	1.25113	1.40967	1.50167	1.67573	1.90936	2.30446	2.40691
WT Decanoate Trial 1	0	0.36495	0.858969	1.71854	2.65384	2.98386	3.24682	3.44468	4.15102	4.58424	4.71281	4.65827	4.62703	4.60174
Trial 2	0	0.469241	0.944141	1.83093	2.77267	3.07009	3.33789	3.50133	4.174	4.60231	4.65379	4.59373	4.55808	4.5322
Trial 3	0	0.370759	0.737725	1.66063	2.5458	2.86682	3.1852	3.35894	4.03083	4.49496	4.70168	4.63301	4.59663	4.58398
Q338R Hexanoate Trial 1	0	0.452296	0.66295	1.05835	1.39092	1.45059	1.65893	1.85636	2.1274	2.25633	2.52684	2.766	3.40581	3.62118
Trial 2	0	0.376321	0.607511	1.01948	1.23706	1.31806	1.5432	1.70132	2.07571	2.06009	2.26047	2.5026	3.11164	3.29779
Trial 3	0	0.240592	0.437144	0.845168	1.13046	1.2173	1.38671	1.52577	1.77625	1.85258	1.97868	2.33847	2.91243	3.14112
Q338R Decanoate Trial 1	0	0.531076	1.07707	2.05076	3.10013	3.22504	3.40017	3.79506	4.50835	4.73836	4.75273	4.66232	4.64012	4.61031
Trial 2	0	0.585486	1.21888	2.15196	3.17496	3.24318	3.44943	3.85216	4.4935	4.59347	4.60422	4.52079	4.49189	4.46503
Trial 3	0	0.592009	1.09905	2.0895	3.0984	3.16836	3.40626	3.86386	4.49955	4.69179	4.69843	4.63319	4.59121	4.56694
H376R Hexanoate Trial 1	0	0.580725	0.789399	1.23457	1.67581	1.76247	2.02889	2.22612	2.54378	2.73444	3.02159	3.34921	4.09571	4.25183
Trial 2	0	0.58207	0.693067	1.13411	1.47229	1.59754	1.80456	1.99685	2.45025	2.4656	2.73151	3.05774	3.78095	3.92915
Trial 3	0	0.302699	0.549957	0.953844	1.28688	1.46067	1.66412	1.84745	2.10227	2.30701	2.55653	2.86854	3.61779	3.74768
H376R Decanoate Trial 1	0	0.584101	1.24351	2.29752	3.25412	3.30046	3.63118	4.09232	4.74776	4.72153	4.73083	4.64912	4.62073	4.58399
Trial 2	0	0.503717	1.20405	2.13613	3.01546	3.0654	3.38401	3.85015	4.40422	4.38028	4.37041	4.30067	4.26768	4.24731
Trial 3	0	0.690538	1.34132	2.34416	3.16936	3.1926	3.63425	4.10531	4.69187	4.65054	4.64613	4.57085	4.5388	4.51701
H376R Hexanoate Trial 1	0	0.465668	0.890208	1.28344	1.74107	1.83919	2.1311	2.33938	2.7102	2.89369	3.25701	3.56088	4.28878	4.5572
Trial 2	0	0.444146	0.885149	1.31729	1.78803	1.67668	1.91837	2.13496	2.44054	2.66706	2.97619	3.32959	4.01549	4.24868
Trial 3	0	0.402843	0.611482	1.11599	1.58032	1.64466	1.9179	2.09646	2.45535	2.621	2.95756	3.28457	4.00444	4.23744
H376R Decanoate Trial 1	0	0.586683	1.16733	2.26032	3.24665	3.29659	3.63427	4.12337	4.77496	4.72709	4.68181	4.6419	4.61314	4.59439
Trial 2	0	0.74294	1.28569	2.3682	3.22339	3.29279	3.63947	4.09844	4.63054	4.6352	4.58429	4.54702	4.51907	4.49356
Trial 3	0	0.543387	1.15181	2.24333	3.11212	3.17309	3.5967	4.07185	4.62992	4.59491	4.58463	4.51658	4.49027	4.46681
V4F, W5L Hexanoate Trial 1	0	0.536037	0.806201	1.34879	1.91111	1.98832	2.34974	2.62493	3.07022	3.34977	3.69684	3.95716	4.99902	5.15884
Trial 2	0	0.444146	0.885149	1.31729	1.78803	1.96265	2.24384	2.51539	2.91655	3.23081	3.55558	3.80152	4.84831	5.00649
Trial 3	0	0.494733	0.780443	1.35755	1.84528	1.96204	2.29475	2.57628	3.04815	3.32163	3.58781	3.94327	4.89677	4.99241
V4F, W5L Decanoate Trial 1	0	0.577631	1.139	2.19093	3.26439	3.29654	3.54381	4.03529	4.70431	4.74882	4.74447	4.69088	4.65195	4.6337
Trial 2	0	0.566527	1.1112	2.1787	3.22252	3.25401	3.54595	4.0209	4.6068	4.58735	4.5436	4.51324	4.46874	4.44184
Trial 3	0	0.476681	1.09362	2.23273	3.18115	3.16501	3.57306	4.04922	4.66758	4.64809	4.61993	4.56041	4.53586	4.51469
F447S Hexanoate Trial 1	0	0.579453	0.743751	1.24746	1.54283	1.66599	1.9471	2.08952	2.46731	2.62431	2.93935	3.24177	4.00069	4.13064
Trial 2	0	0.441474	0.598168	1.08423	1.44483	1.57541	1.80128	2.00419	2.27386	2.46684	2.73295	3.05159	3.8116	3.99086
Trial 3	0	0.443089	0.609858	1.1346	1.5487	1.64536	1.86141	2.07712	2.50846	2.58238	2.86294	3.18456	3.90819	4.03497
F447S Decanoate Trial 1	0	0.558779	1.05654	2.08474	3.15665	3.23505	3.42657	3.87013	4.54866	4.73931	4.73435	4.68607	4.6467	4.63073
Trial 2	0	0.607843	1.23111	2.25948	3.17687	3.2465	3.5463	4.00484	4.5919	4.57692	4.52435	4.49159	4.46325	4.44126
Trial 3	0	0.620028	1.19061	2.25146	3.20178	3.23269	3.57792	4.0392	4.69901	4.6822	4.66897	4.60773	4.56907	4.55116
V451A Hexanoate Trial 1	0	0.497875	0.875362	1.48758	2.01081	2.17458	2.48071	2.80084	3.28086	3.53324	3.83317	4.28948	5.22282	5.2804
Trial 2	0	0.506937	0.836206	1.47129	1.91302	2.0426	2.38409	2.63315	3.09785	3.41132	3.66427	4.11349	5.08391	5.11568
Trial 3	0	0.43431	0.691615	1.37739	1.85772	1.99848	2.31795	2.59128	3.06764	3.30884	3.57698	4.00796	4.79329	4.78523
V451A Decanoate Trial 1	0	0.585204	1.14306	2.26178	3.28296	3.33485	3.61813	4.10567	4.77676	4.79606	4.77242	4.73632	4.70724	4.67211
Trial 2	0	0.64445	1.17416	2.27834	3.2213	3.30184	3.62256	4.08241	4.62238	4.63118	4.56376	4.55383	4.50707	4.48554
Trial 3	0	0.601308	1.18161	2.28699	3.22883	3.2986	3.65093	4.11625	4.70397	4.67659	4.64669	4.61124	4.57678	4.56208
D372G Hexanoate Trial 1	0	0.350597	0.646124	1.15387	1.60056	1.72499	1.97303	2.1832	2.55483	2.70872	3.00381	3.35341	4.06982	4.30308
Trial 2	0	0.188635	0.402692	0.882455	1.25138	1.37563	1.60145	1.79941	2.07465	2.27566	2.50749	2.87943	3.61515	3.73299
Trial 3	0	0.390437	0.658742	1.09228	1.47923	1.55403	1.83614	2.00406	2.31139	2.52279	2.78992	3.10524	3.82121	3.93906
D372G Decanoate Trial 1	0	0.534639	1.17351	2.13517	3.21619	3.23904	3.47064	3.85435	4.589	4.72796	4.70919	4.65791	4.65036	4.63661
Trial 2	0	0.643161	1.18221	2.25569	3.25142	3.27706	3.62107	4.05178	4.67817	4.706	4.66982	4.62524	4.61281	4.58635
Trial 3	0	0.574413	1.07844	2.19412	3.2155	3.22849	3.52832	3.98516	4.61731	4.64123	4.60963	4.56012	4.53729	4.52596
Y9H Hexanoate Trial 1	0	0.338431	0.636052	1.15665	1.66802	1.74892	2.00876	2.23315	2.57519	2.7494	3.05196	3.42083	4.15227	4.33863
Trial 2	0	0.438469	0.758674	1.20693	1.64303	1.78658	2.04162	2.26273	2.58173	2.78082	3.03535	3.41776	4.17083	4.34238
Trial 3	0	0.383022	0.605442	1.14728	1.56671	1.67439	1.95228	2.14849	2.48837	2.70338	2.98557	3.30423	4.01535	4.1777
Y9H Decanoate Trial 1	0	0.578592	1.14758	2.18722	3.27573	3.29419	3.53847	3.97604	4.65682	4.79445	4.78052	4.6755	4.70086	4.68423
Trial 2	0	0.642302	1.18206	2.22201	3.16505	3.29611	3.52254	3.9592	4.61669	4.73792	4.74911	4.67911	4.62687	4.60614
Trial 3	0	0.723334	1.2214	2.34027	3.29493	3.31159	3.6231	4.02845	4.70077	4.72054	4.72954	4.64916	4.66089	4.63527

## Sheet: Palmitate and Oleate
	Hours of Growth
Doublings	1	3.5	7	10.75	14.8	16.5	18.8	21.1	24.7	27.5
WT Palmitate Trial 1	0	0.704	1.59777	2.80205	3.52849	3.92513	4.4295	4.86475	4.90843	4.86521
Trial 2	0	0.604114	1.40184	2.67574	3.28118	3.62626	4.13829	4.52817	4.57139	4.49779
Trial 3	0	0.441498	1.11848	2.33612	3.0752	3.4068	3.94582	4.30401	4.39699	4.36848
WT Oleate Trial 1	0	0.476208	1.14084	2.29888	3.2894	3.71648	4.11004	4.24764	4.2533	4.18722
Trial 2	0	0.57321	1.36403	2.52411	3.44853	3.79627	4.20671	4.28565	4.29155	4.23156
Trial 3	0	0.583217	1.3462	2.4569	3.40448	3.77456	4.15676	4.21374	4.27745	4.23144
Q338R Palmitate Trial 1	0	0.776175	1.55579	2.82113	3.5364	3.94084	4.46365	4.89785	4.93946	4.87715
Trial 2	0	0.520253	1.17576	2.3602	3.09559	3.47765	4.03766	4.43801	4.53261	4.46744
Trial 3	0	0.466013	1.09632	2.32452	3.00732	3.37986	3.90193	4.23637	4.41295	4.38695
Q338R Oleate Trial 1	0	0.497361	1.25007	2.33279	3.31532	3.73758	4.18974	4.30533	4.32476	4.23962
Trial 2	0	0.552003	1.25519	2.34496	3.30454	3.7254	4.14471	4.29102	4.30629	4.19983
Trial 3	0	0.615572	1.32585	2.38297	3.34429	3.74193	4.12362	4.26763	4.29013	4.23236
H376R Palmitate Trial 1	0	0.523487	1.33066	2.61637	3.323	3.77484	4.26957	4.66527	4.71486	4.6353
Trial 2	0	0.500222	1.11686	2.34206	3.07808	3.46703	3.98819	4.39031	4.49909	4.42778
Trial 3	0	0.492497	1.1288	2.32453	3.00335	3.36998	3.89408	4.16346	4.41806	4.39729
H376R Oleate Trial 1	0	0.597361	1.30344	2.4232	3.35741	3.78362	4.20155	4.36981	4.37601	4.29716
Trial 2	0	0.508994	1.24031	2.33206	3.26413	3.67528	4.11766	4.2698	4.28576	4.24752
Trial 3	0	0.560027	1.34518	2.46802	3.36682	3.77656	4.11806	4.20266	4.20589	4.12086
H376R Palmitate Trial 1	0	0.558792	1.36241	2.65332	3.41009	3.76782	4.32716	4.74302	4.7651	4.67942
Trial 2	0	0.522461	1.17674	2.46788	3.06979	3.38501	3.93549	4.35629	4.4778	4.40777
Trial 3	0	0.459099	1.08471	2.34361	3.08466	3.43473	3.9638	4.26275	4.42373	4.36712
H376R Oleate Trial 1	0	0.530141	1.26817	2.35888	3.31974	3.75461	4.1687	4.3379	4.33882	4.27139
Trial 2	0	0.507427	1.25984	2.37261	3.33748	3.73505	4.14679	4.32428	4.34294	4.31166
Trial 3	0	0.55266	1.30127	2.3857	3.3188	3.73537	4.10245	4.24923	4.27121	4.15582
V4F, W5L Palmitate Trial 1	0	0.720116	1.50069	2.76383	3.47554	3.89529	4.41593	4.83302	4.87775	4.78728
Trial 2	0	0.522461	1.17674	2.46788	3.06979	3.45037	4.01796	4.40774	4.42897	4.44818
Trial 3	0	0.470228	1.12041	2.35688	3.01129	3.38994	3.9154	4.28375	4.34895	4.32895
V4F, W5L Oleate Trial 1	0	0.646379	1.37509	2.49999	3.45694	3.87926	4.2447	4.40152	4.39526	4.34156
Trial 2	0	0.550958	1.22839	2.3216	3.25753	3.69978	4.10942	4.32782	4.349	4.30467
Trial 3	0	0.0729065	0.767384	1.84063	2.82172	3.20668	3.58833	3.70504	3.73341	3.64377
F447S Palmitate Trial 1	0	0.675846	1.46523	2.68066	3.42804	3.79269	4.3304	4.72869	4.84418	4.75166
Trial 2	0	0.55334	1.20392	2.33615	3.035	3.45528	3.99072	4.3584	4.4812	4.44788
Trial 3	0	0.566081	1.19593	2.35332	2.9959	3.3668	3.90063	4.21793	4.41784	4.37244
F447S Oleate Trial 1	0	0.516146	1.21101	2.42242	3.3458	3.74775	4.16747	4.33025	4.36649	4.33981
Trial 2	0	0.520599	1.29612	2.44235	3.38562	3.75835	4.12627	4.26253	4.27502	4.21361
Trial 3	0	-0.0860021	0.383369	1.54138	2.45669	2.83047	3.20301	3.28853	3.33154	3.2321
V451A Palmitate Trial 1	0	0.703382	1.60856	2.78313	3.4812	3.88897	4.51514	4.82226	4.92734	4.84101
Trial 2	0	0.556389	1.21138	2.48807	3.05209	3.435	4.05418	4.36553	4.49384	4.44549
Trial 3	0	0.428806	1.16342	2.35923	3.05526	3.46484	3.98571	4.31551	4.30416	4.23305
V451A Oleate Trial 1	0	0.516866	1.25236	2.4054	3.36579	3.78783	4.1892	4.37668	4.38612	4.30771
Trial 2	0	0.498564	1.19795	2.34569	3.29098	3.66931	4.10987	4.28792	4.30707	4.26177
Trial 3	0	0.533356	1.28936	2.36397	3.33966	3.73735	4.11933	4.27679	4.294	4.1914
D372G Palmiate Trial 1	0	0.710948	1.47805	2.75024	3.48219	3.93263	4.5483	4.82557	4.81826	4.83464
Trial 2	0	0.539345	1.2374	2.49277	3.0848	3.57866	4.06002	4.39268	4.49572	4.41356
Trial 3	0	0.472946	1.20656	2.39974	3.08184	3.47955	3.98315	4.29223	4.40002	4.34343
D372G Oleate Trial 1	0	0.55665	1.28245	2.42092	3.36272	3.77442	4.18951	4.37298	4.38223	4.30292
Trial 2	0	0.488732	1.26116	2.3564	3.27603	3.66534	4.11251	4.27749	4.29599	4.23342
Trial 3	0	0.482571	1.21567	2.30386	3.21192	3.67416	4.05345	4.23146	4.24789	4.19017
Y9H Palmitate Trial 1	0	0.668125	1.50147	2.67215	3.3854	3.73105	4.38351	4.70288	4.84529	4.81558
Trial 2	0	0.575738	1.37947	2.6164	3.16222	3.521	4.06435	4.49844	4.64868	4.58156
Trial 3	0	0.522261	1.34732	2.64019	3.24194	3.65373	4.15958	4.46284	4.51625	4.44669
Y9H Oleate Trial 1	0	0.498179	1.20336	2.38756	3.3092	3.73871	4.13848	4.30912	4.32104	4.24268
Trial 2	0	0.481438	1.30782	2.46381	3.36498	3.71394	4.13094	4.29205	4.32491	4.2879
Trial 3	0	0.475136	1.31218	2.48666	3.31169	3.77754	4.124	4.20993	4.21959	4.12442
